# Supplementary material for: Early Flowering and Maturity Promote the Successful Adaptation and High Yield of Quinoa (Chenopodium quinoa Willd.) in Temperate Regions
Source: Plants (Basel). 2024 Oct 18;13(20):2919. doi: 10.3390/plants13202919 (PMC11511510; doi:10.3390/plants13202919)
Supplement: Supplementary file 1 [file plants-13-02919-s001.zip]

Archive with 1 entries (1 files):
- plants-3227433-supplementary.pdf
